# Supplementary material for: The Clinical Application of EEG-Signals Recurrence Analysis as a Measure of Functional Connectivity: Comparative Case Study of Patients with Various Neuropsychiatric Disorders
Source: Brain Sci. 2020 Jun 16;10(6):380. doi: 10.3390/brainsci10060380 (PMC7349203; doi:10.3390/brainsci10060380)
Supplement: Supplementary file 1 [file brainsci-10-00380-s001.zip]

Archive with 1 entries (1 files):
- brainsci-798550-supplementary.docx
